# Supplementary material for: Patterns of Gene Conversion in Duplicated Yeast Histones Suggest Strong Selection on a Coadapted Macromolecular Complex
Source: Genome Biol Evol. 2015 Nov 11;7(12):3249–58. doi: 10.1093/gbe/evv216 (PMC4700949; doi:10.1093/gbe/evv216)
Supplement: Supplementary Data [file supp_evv216_Supplemental_Pairwise_data.xlsx]

## Sheet: Sheet1
Histone #	Histone Name	Duplicate 1	Duplicate 2	Outgroup	Pair-wise distances	Gene conversion?
2A	HTA1/YDR225W	Kpol1031.53	Kpol529.2	YDR225W	Kpol_1031. -- 0.03788 0.02273 Kpol_529.2 0.03788 -- 0.04545 YDR225W 0.02273 0.04545 --	no
		TphaC02050	TphaL01110	YDR225W	TPHA0L0111 -- 0.007576 0.02273 TPHA0C0205 0.007576 -- 0.02273 YDR225W 0.02273 0.02273 --	yes
2A	HTA2/YBL003C	Kafr C00780	Kafr F02490	YBL003C	KAFR0F0249 -- 0 0.01515 KAFR0C0078 0 -- 0.01515 YBL003C 0.01515 0.01515 --	yes
2B	HTB2/YBL002W	Kafr C00770	Kafr F02480	YBL002W	KAFR0F0248 -- 0.03053 0.05344 KAFR0C0077 0.03053 -- 0.05344 YBL002W 0.05344 0.05344 --	yes
2B	HTB1/YDR224C	Kpol1031.52	Kpol529.3	TphaL0110	Kpol_1031. -- 0.09848 0.01515 Kpol_529.3 0.09848 -- 0.1061 TPHA0L0110 0.01515 0.1061 --	no
		TphaC02060	TphaL01100	Kpol1031.52	TPHA0L0110 -- 0.09091 0.01515 TPHA0C0206 0.09091 -- 0.09848 Kpol_1031. 0.01515 0.09848 --	no
3	HHT1/YBR010W	KafrC00690	KafrA01270	CglaC04114	KAFR0C0069 -- 0 0 KAFR0A0127 0 -- 0 CAGL0C0411 0 0 --	no
		CglaC04114	CglaH09856	KafrC00690	CAGL0H0985 -- 0 0 CAGL0C0411 0 -- 0 KAFR0C0069 0 0 --	no
3	HHT2/YNL031C	Kpol1003.46	Kpol1043.37	TphaC03480	Kpol_1043. -- 0 0 Kpol_1003. 0 -- 0 TPHA0C0348 0 0 --	no
		TphaC03480	TphaG00780	Kpol1003.46	TPHA0C0348 -- 0 0 TPHA0G0078 0 -- 0 Kpol_1003. 0 0 --	no
		NdaiG00760	NdaiB03490	TblaB06000	NDAI0B0349 -- 0 0 NDAI0G0076 0 -- 0 TBLA0B0600 0 0 --	no
		NcasG03700	NcasB06190	NdaiG00760	NCAS0B0619 -- 0 0 NCAS0G0370 0 -- 0 NDAI0G0076 0 0 --	no
		KnagH01890	KnagA05350	NcasB06190	KNAG0A0535 -- 0 0 KNAG0H0189 0 -- 0 NCAS0B0619 0 0 --	no
4	HHF1/YBR009C	KafrC00700	KafrA01280	CglaC04136	KAFR0C0070 -- 0 0.009709 KAFR0A0128 0 -- 0.009709 CAGL0C0413 0.009709 0.009709 --	yes
		CglaC04136	CglaH09834	KafrA01280	CAGL0C0413 -- 0 0.009709 CAGL0H0983 0 -- 0.009709 KAFR0A0128 0.009709 0.009709 --	yes
4	HHF2/YNL030W	Kpol1003.47	Kpol1043.36	TphaC03490	Kpol_1043. -- 0 0.009709 Kpol_1003. 0 -- 0.009709 TPHA0C0349 0.009709 0.009709 --	yes	OMITTED--POInT estimates inconsistant
		TphaC03490	TphaG00790	Kpol1003.47	TPHA0G0079 -- 0 0.009709 TPHA0C0349 0 -- 0.009709 Kpol_1003. 0.009709 0.009709 --	yes	OMITTED--POInT estimates inconsistant
		NdaiG00750	Ndai03480	TblaB06010	NDAI0G0075 -- 0 0.009709 NDAI0B0348 0 -- 0.009709 TBLA0B0601 0.009709 0.009709 --	yes
		NcasG03710	NcasB06180	NdaiG00750	NCAS0B0618 -- 0 0.009709 NCAS0G0371 0 -- 0.009709 NDAI0G0075 0.009709 0.009709 --	yes
		KnagH01900	KnagA05340	NcasG03710	KNAG0H0190 -- 0.02913 0.009709 KNAG0A0534 0.02913 -- 0.03883 NCAS0G0371 0.009709 0.03883 --	no
